# Supplementary material for: GENI as an AMPK Activator Binds α and γ Subunits and Improves the Memory Dysfunction of Alzheimer’s Disease Mouse Models via Autophagy and Neuroprotection
Source: Antioxidants (Basel). 2025 Jan 6;14(1):57. doi: 10.3390/antiox14010057 (PMC11763059; doi:10.3390/antiox14010057)
Supplement: Supplementary file 1 [file antioxidants-14-00057-s001.zip]

Archive with 1 entries (1 files):
- antioxidants-3380498-supplementary.pdf
